# Supplementary material for: Lives of Skin Lesions in Monkeypox: Histomorphological, Immunohistochemical, and Clinical Correlations in a Small Case Series
Source: Viruses. 2023 Aug 15;15(8):1748. doi: 10.3390/v15081748 (PMC10458687; doi:10.3390/v15081748)
Supplement: Supplementary file 1 [file viruses-15-01748-s001.zip]

Archive with 1 entries (1 files):
- viruses-2541180-Figure S1-updated-8.15.pdf
